# Supplementary material for: The Role of Vitamin D in Supporting Health in the COVID-19 Era
Source: Int J Mol Sci. 2022 Mar 25;23(7):3621. doi: 10.3390/ijms23073621 (PMC8998275; doi:10.3390/ijms23073621)
Supplement: Supplementary file 1 [file ijms-23-03621-s001.zip]

Archive with 1 entries (1 files):
- ijms-1619784-supplementary.pdf
